# Supplementary material for: Genetic Background and Molecular Mechanisms of Juvenile Idiopathic Arthritis
Source: Int J Mol Sci. 2023 Jan 17;24(3):1846. doi: 10.3390/ijms24031846 (PMC9916312; doi:10.3390/ijms24031846)
Supplement: Supplementary file 1 [file ijms-24-01846-s001.zip]

Archive with 1 entries (1 files):
- ijms-2157698-supplementary.pdf
